# Supplementary material for: New Insights on Water Buffalo Genomic Diversity and Post-Domestication Migration Routes From Medium Density SNP Chip Data
Source: Front Genet. 2018 Mar 2;9:53. doi: 10.3389/fgene.2018.00053 (PMC5841121; doi:10.3389/fgene.2018.00053)
Supplement: Supplementary file 1 [file Table1.XLSX]

## Sheet: Suppl_Tab_S1
Supplementary Table S1. Fst index values (lower diagonal) and number of migrants (upper diagonal) calculated pairwise between populations.
	RIVIT_MED	RIVMZ	RIVRO	RIVPH_IN_MUR	RIVPH_BU_MUR	RIVBR_MUR	RIVTR_ANA	RIVEG	RIVIR_AZA	RIVIR_KHU	RIVIR_MAZ	RIVPK_AZK	RIVPK_KUN	RIVPK_NIL	RIVCO	SWAPH	SWAPH_ADM	SWABR_CAR	SWATH_THS	SWATH_THT	SWACN_ENS	SWACN_FUL	SWACN_GUI	SWACN_HUN	SWACN_YAN	SWACN_YIB	SWAID_JAV	SWAID_NUT	SWAID_SUM	SWAID_SUW
RIVIT_MED	−	0.093	43490	0.591	0.398	65338	39216	74142	24609	48007	0.031	0.087	0.152	75000	57307	0.010	0.288	0.016	0.163	0.020	0.169	0.261	0.274	0.074	0.064	0.117	0.016	0.073	0.152	0.144
RIVMZ	0.070	−	0.769	0.010	0.777	0.236	0.380	0.010	0.010	0.123	0.125	0.496	0.016	0.312	0.012	0.016	0.100	0.100	0.296	0.024	0.085	0.057	0.057	0.245	0.012	0.382	0.073	0.012	0.031	0.024
RIVRO	0.097	0.153	−	75000	46534	75000	30729	39319	38657	19351	0.156	0.326	47127	55706	59268	0.010	0.019	0.031	0.012	0.243	0.024	0.249	0.024	0.038	0.012	0.012	0.157	0.010	0.100	0.016
RIVPH_IN_MUR	0.106	0.160	0.079	−	75000	75000	75000	60005	75000	75000	75000	0.010	75000	75000	75000	0.171	75000	0.626	0.010	6611	0.085	0.010	0.101	0.020	0.138	0.340	0.196	0.016	0.010	0.306
RIVPH_BU_MUR	0.099	0.148	0.064	0.018	−	75000	75000	60005	65875	40370	0.221	75000	75000	75000	60005	0.194	27766	0.010	0.010	0.169	0.029	0.020	0.119	0.147	0.350	0.138	0.020	0.010	0.010	0.016
RIVBR_MUR	0.100	0.144	0.088	0.031	0.046	−	75000	75000	75000	74456	75000	0.016	75000	75000	75000	0.068	41436	0.225	0.012	0.119	0.010	0.034	0.295	0.086	0.074	0.016	0.031	0.010	0.108	0.125
RIVTR_ANA	0.104	0.149	0.081	0.029	0.043	0.050	−	75000	75000	75000	48007	0.024	75000	75000	75000	0.086	75000	0.092	0.010	0.010	0.197	0.010	0.574	0.086	0.537	0.180	0.012	0.033	0.010	0.010
RIVEG	0.120	0.169	0.097	0.049	0.057	0.062	0.040	−	75000	60005	33560	0.012	75000	75000	75000	0.016	75000	0.119	0.016	0.224	0.129	0.174	2719	0.064	0.138	0.129	0.010	0.016	0.103	0.079
RIVIR_AZA	0.120	0.170	0.098	0.041	0.054	0.058	0.013	0.047	−	75000	35613	0.505	75000	75000	75000	0.024	19213	0.101	0.016	0.083	0.518	0.167	0.010	0.142	0.178	0.211	0.306	1256	0.078	0.306
RIVIR_KHU	0.129	0.179	0.108	0.052	0.063	0.066	0.023	0.055	0.021	−	43070	1130	70198	75000	75000	0.242	23595	0.016	0.153	0.209	0.025	0.020	0.031	0.241	0.210	0.172	0.020	0.012	0.124	0.341
RIVIR_MAZ	0.146	0.199	0.126	0.072	0.083	0.083	0.044	0.075	0.038	0.045	−	0.010	26833	48007	75000	0.188	0.371	0.057	0.010	1479	0.104	0.016	0.010	0.229	0.039	0.016	0.024	0.026	0.022	0.306
RIVPK_AZK	0.114	0.174	0.089	0.006	0.027	0.028	0.027	0.045	0.038	0.049	0.069	−	0.016	0.024	0.010	0.076	0.328	0.371	0.010	0.010	0.187	0.016	0.430	0.115	0.024	0.102	0.010	0.024	0.010	0.024
RIVPK_KUN	0.116	0.159	0.092	0.021	0.040	0.039	0.041	0.053	0.048	0.057	0.076	0.014§	−	75000	75000	0.309	75000	0.145	0.200	0.012	0.010	0.031	0.010	0.125	0.020	0.114	0.072	0.053	0.248	0.010
RIVPK_NIL	0.111	0.153	0.088	0.015§	0.035	0.037	0.039	0.051	0.046	0.055	0.071	0.012§	0.023	−	75000	0.137	75000	0.184	7071	0.010	0.170	0.010	0.178	0.087	0.016	0.168	0.043	0.033	0.010	0.024
RIVCO	0.083	0.128	0.071	0.006	0.024	0.021	0.030	0.046	0.040	0.051	0.067	0.010	0.024	0.020	−	0.080	75000	0.256	4451	0.010	0.754	0.338	0.275	0.016	0.016	0.172	0.010	0.024	0.104	0.020
SWAPH	0.355	0.413	0.358	0.337	0.326	0.304	0.311	0.325	0.334	0.339	0.356	0.345	0.311	0.299	0.300	−	0.804	0.010	0.131	2179	0.033	0.234	0.025	0.131	0.341	0.021	0.064	0.020	0.065	0.095
SWAPH_ADM	0.181	0.226	0.165	0.106	0.121	0.118	0.125	0.137	0.133	0.141	0.155	0.104	0.112	0.108	0.106	0.117	−	0.373	0.271	0.289	0.371	0.024	0.103	0.012	0.247	0.074	0.016	0.048	0.010	0.141
SWABR_CAR	0.319	0.379	0.325	0.307	0.296	0.274	0.283	0.298	0.305	0.310	0.329	0.315	0.285	0.272	0.271	0.194	0.142	−	0.525	0.010	0.332	0.069	0.010	0.010	0.349	0.031	0.067	0.016	0.079	0.062
SWATH_THS	0.310	0.370	0.307	0.273	0.270	0.254	0.263	0.277	0.281	0.287	0.306	0.281	0.258	0.250	0.247	0.077	0.065	0.134	−	75000	0.039	0.262	31774	28418	28234	0.210	0.226	0.258	0.150	0.160
SWATH_THT	0.325	0.383	0.324	0.295	0.289	0.271	0.280	0.293	0.299	0.304	0.323	0.304	0.277	0.267	0.266	0.081	0.080	0.141	0.008§	−	0.022	0.494	75000	26741	39401	27836	0.080	0.237	0.033	0.086
SWACN_ENS	0.356	0.414	0.359	0.340	0.329	0.308	0.315	0.328	0.337	0.342	0.359	0.348	0.316	0.304	0.304	0.081	0.097	0.170	0.037	0.041	−	75000	75000	70575	75000	75000	1569	0.040	0.010	1545
SWACN_FUL	0.358	0.415	0.361	0.341	0.331	0.309	0.316	0.330	0.339	0.344	0.361	0.350	0.317	0.305	0.305	0.080	0.101	0.171	0.040	0.043	0.009	−	75000	75000	75000	75000	0.096	0.262	0.158	0.020
SWACN_GUI	0.346	0.405	0.347	0.326	0.317	0.295	0.303	0.316	0.325	0.329	0.348	0.335	0.303	0.291	0.291	0.072	0.087	0.162	0.028	0.032	0.007	0.009	−	75000	62803	75000	0.227	0.030	0.147	0.177
SWACN_HUN	0.349	0.404	0.350	0.329	0.320	0.299	0.307	0.319	0.328	0.332	0.349	0.336	0.307	0.296	0.296	0.069	0.088	0.160	0.027	0.030	0.013	0.016	0.007	−	75000	51880	0.126	0.020	0.134	0.063
SWACN_YAN	0.347	0.405	0.349	0.328	0.317	0.296	0.304	0.317	0.326	0.330	0.348	0.336	0.304	0.292	0.293	0.068	0.090	0.161	0.032	0.037	0.019	0.023	0.015	0.010	−	75000	0.093	0.082	0.216	0.024
SWACN_YIB	0.357	0.413	0.359	0.339	0.329	0.308	0.315	0.328	0.337	0.341	0.360	0.348	0.316	0.303	0.303	0.076	0.097	0.168	0.036	0.040	0.008	0.008	0.004	0.011	0.018	−	0.175	0.087	0.103	0.020
SWAID_JAV	0.381	0.448	0.389	0.376	0.358	0.330	0.339	0.351	0.365	0.369	0.389	0.389	0.343	0.327	0.328	0.166	0.159	0.223	0.106	0.108	0.130	0.129	0.122	0.120	0.125	0.127	−	49050	0.165	21612
SWAID_NUT	0.373	0.444	0.379	0.365	0.346	0.319	0.328	0.342	0.354	0.358	0.380	0.381	0.330	0.316	0.315	0.174	0.157	0.232	0.116	0.118	0.140	0.138	0.131	0.131	0.135	0.136	0.034	−	0.030	34024
SWAID_SUM	0.335	0.393	0.336	0.312	0.304	0.283	0.291	0.304	0.312	0.317	0.335	0.321	0.290	0.279	0.279	0.121	0.109	0.169	0.050	0.053	0.088	0.090	0.079	0.077	0.081	0.085	0.132	0.142	−	1220
SWAID_SUW	0.376	0.443	0.382	0.368	0.350	0.323	0.331	0.345	0.358	0.362	0.382	0.382	0.335	0.320	0.320	0.166	0.156	0.222	0.107	0.109	0.132	0.130	0.123	0.122	0.127	0.129	0.050	0.045	0.128	−
§ All values are statistically significant at P=0.05, with the exception of these.
