# Supplementary material for: New Insights on Water Buffalo Genomic Diversity and Post-Domestication Migration Routes From Medium Density SNP Chip Data
Source: Front Genet. 2018 Mar 2;9:53. doi: 10.3389/fgene.2018.00053 (PMC5841121; doi:10.3389/fgene.2018.00053)
Supplement: Supplementary file 2 [file Table2.xlsx]

## Sheet: Suppl_Tab_S3
Supplementary Table S2. explained variance and model likelihood values calculated by TreeMix software for different scenarios accounting for a number of migrations (m) increasing from 0 (no migrations) to 15.
m = number of modelled migrations, Var. expl = fraction of variance explained by the model, perc = percentage of significant migration edges, llik_0 = log likelihood of the model without migrations, llik_m = log
likelihood of the model accounting for m migrations.
m	Var.expl	perc	llik_0	llik_m
0	0.9983	0	-6180.69	-6180.69
1	0.9990	100	-6180.69	2125.82
2	0.9992	100	-6153.45	2313.74
3	0.9994	100	-6153.45	2621.33
4	0.9996	100	-6180.69	2741.68
5	0.9997	100	-6172.06	2829.41
6	0.9998	100	-6172.06	2877.15
7	0.9998	100	-6180.69	2916.81
8	0.9998	100	-6180.69	2979.93
9	0.9998	100	-6153.45	2966.40
10	0.9998	100	-6172.06	2975.77
11	0.9999	100	-6180.69	3064.68
12	0.9999	100	-6214.74	3030.05
13	0.9999	100	-6153.45	3067.83
14	0.9999	100	-6180.69	3085.11
15	0.9999	93.33	-6172.06	3081.00
